# Supplementary material for: Correction: Misregulation of AUXIN RESPONSE FACTOR 8 Underlies the Developmental Abnormalities Caused by Three Distinct Viral Silencing Suppressors in Arabidopsis
Source: PLoS Pathog. 2016 May 5;12(5):e1005627. doi: 10.1371/journal.ppat.1005627 (PMC4858414; doi:10.1371/journal.ppat.1005627)
Supplement: S7 File — (ZIP) [file ppat.1005627.s007.zip]

Archive with 12 entries (12 files):
- 35S-P19-T35S-Rev.ab1
- 35S-HcPro-35S-For.ab1
- 35S-HcPro-P1H-Pro_seq1F.ab1
- 35S-HcPro-P1H-Pro_seq2F.ab1
- 35S-HcPro-P1H-Pro_seq3R.ab1
- 35S-HcPro-P1H-Pro_seq4R.ab1
- 35S-HcPro-T35S-Rev.ab1
- 35S-Hyg-p35SF.ab1
- 35S-Hyg-T35SR.ab1
- 35S-P15-35S-For.ab1
- 35S-P15-T35S-Rev.ab1
- 35S-P19-35S-For.ab1
