# Supplementary material for: Correction: Misregulation of AUXIN RESPONSE FACTOR 8 Underlies the Developmental Abnormalities Caused by Three Distinct Viral Silencing Suppressors in Arabidopsis
Source: PLoS Pathog. 2016 May 5;12(5):e1005627. doi: 10.1371/journal.ppat.1005627 (PMC4858414; doi:10.1371/journal.ppat.1005627)
Supplement: S8 Fig — The hygromycin selection gene present in the HcPro transgenic line was also assembled. (ZIP) [file ppat.1005627.s008.zip]

Archive with 4 entries (4 files):
- contig 35S-p19.compressed.pdf
- contig 35S-HcPro.compressed.pdf
- contig 35S-HptII.compressed.pdf
- contig 35S-p15.compressed.pdf
